# Supplementary material for: SLC16a6, mTORC1, and Autophagy Regulate Ketone Body Excretion in the Intestinal Cells
Source: Biology (Basel). 2023 Nov 26;12(12):1467. doi: 10.3390/biology12121467 (PMC10740559; doi:10.3390/biology12121467)
Supplement: Supplementary file 1 [file biology-12-01467-s001.zip]

Archive with 3 entries (3 files):
- Rev Supplemental Figures.pdf
- Supplemental Table 1.pdf
- Supplemental Table 2.pdf
